# Supplementary material for: Mechanistic insights into the T6SS of multi‐drug‐resistant Aeromonas hydrophila and its role in competition and pathogenesis
Source: mLife. 2025 Jul 22;4(4):363–77. doi: 10.1002/mlf2.70018 (PMC12396204; doi:10.1002/mlf2.70018)
Supplement: Supplementary file 3 — Supplementary Data 2. [file MLF2-4-363-s003.xlsx]

## Sheet: Sheet 1
File S1. Original data of retrieved Rhs2-CT homologs, data related to Figure 7E
Accession	Description	Organism	Max.Score	Total.Score	Query.Cover	E.value	Per..ident	Acc..Len	Genus	Gram negative or positive bacteria
WP_092477718.1	NucA/NucB deoxyribonuclease domain-containing protein [[Clostridium] polysaccharolyticum]	[Clostridium] polysaccharolyticum	114	114	0.99	2e-63	50	196	[Clostridium]	positive
WP_004643554.1	NucA/NucB deoxyribonuclease domain-containing protein [Acinetobacter calcoaceticus]	Acinetobacter calcoaceticus	48.9	48.9	0.64	3e-50	33.04	353	Acinetobacter	negative
WP_211469309.1	NucA/NucB deoxyribonuclease domain-containing protein [Actinocrinis puniceicyclus]	Actinocrinis puniceicyclus	118	118	0.92	4e-43	51.61	271	Actinocrinis	positive
WP_075133345.1	NucA/NucB deoxyribonuclease domain-containing protein [Actinophytocola xinjiangensis]	Actinophytocola xinjiangensis	44.7	44.7	0.85	5e-40	31.73	192	Actinophytocola	positive
WP_133906875.1	NucA/NucB deoxyribonuclease domain-containing protein [Actinophytocola oryzae]	Actinophytocola oryzae	42.7	42.7	0.85	1e-39	26.47	203	Actinophytocola	positive
WP_026448798.1	WXG100 family type VII secretion target [Actinopolyspora mortivallis]	Actinopolyspora mortivallis	61.2	61.2	0.86	2e-39	35.66	1142	Actinopolyspora	positive
WP_067648236.1	NucA/NucB deoxyribonuclease domain-containing protein [Agrobacterium bohemicum]	Agrobacterium bohemicum	77.4	77.4	0.89	9e-39	37.74	187	Agrobacterium	negative
WP_154077217.1	putative T7SS-secreted protein [Allosaccharopolyspora coralli]	Allosaccharopolyspora coralli	73.9	73.9	0.69	1e-38	45.92	415	Allosaccharopolyspora	positive
WP_157357727.1	hypothetical protein [Amycolatopsis nigrescens]	Amycolatopsis nigrescens	57.4	57.4	0.68	1e-38	36.84	523	Amycolatopsis	positive
WP_205661129.1	NucA/NucB deoxyribonuclease domain-containing protein [Amycolatopsis vastitatis]	Amycolatopsis vastitatis	90.5	90.5	0.85	2e-38	41.38	297	Amycolatopsis	positive
WP_276586506.1	putative T7SS-secreted protein [Amycolatopsis iheyensis]	Amycolatopsis iheyensis	88.2	88.2	0.84	5e-38	42.86	427	Amycolatopsis	positive
WP_290058279.1	NucA/NucB deoxyribonuclease domain-containing protein [Amycolatopsis solani]	Amycolatopsis solani	94	94	0.84	5e-38	41.74	398	Amycolatopsis	positive
WP_237338001.1	NucA/NucB deoxyribonuclease domain-containing protein [Amycolatopsis tucumanensis]	Amycolatopsis tucumanensis	48.1	48.1	0.85	2e-37	30.95	500	Amycolatopsis	positive
WP_308191154.1	putative T7SS-secreted protein [Amycolatopsis tucumanensis]	Amycolatopsis tucumanensis	87.4	87.4	0.84	3e-37	43.36	304	Amycolatopsis	positive
WP_093949726.1	putative T7SS-secreted protein [Amycolatopsis vastitatis]	Amycolatopsis vastitatis	87	87	0.82	3e-37	42.73	427	Amycolatopsis	positive
WP_281287666.1	putative T7SS-secreted protein [Amycolatopsis rhizosphaerae]	Amycolatopsis rhizosphaerae	77	77	0.82	3e-37	44.55	438	Amycolatopsis	positive
WP_167545318.1	carboxylesterase family protein [Amycolatopsis rubida]	Amycolatopsis rubida	78.6	78.6	0.8	8e-37	42.59	239	Amycolatopsis	positive
WP_281356730.1	putative T7SS-secreted protein [Amycolatopsis anabasis]	Amycolatopsis anabasis	81.6	81.6	0.8	9e-37	45.45	443	Amycolatopsis	positive
WP_344864113.1	putative T7SS-secreted protein [Amycolatopsis ultiminotia]	Amycolatopsis ultiminotia	70.1	70.1	0.73	2e-36	42.72	439	Amycolatopsis	positive
WP_181775809.1	NucA/NucB deoxyribonuclease domain-containing protein [Amycolatopsis pittospori]	Amycolatopsis pittospori	97.1	97.1	0.74	2e-36	50	546	Amycolatopsis	positive
WP_115945009.1	hypothetical protein [Amycolatopsis thermalba]	Amycolatopsis thermalba	55.1	55.1	0.68	2e-36	35.11	378	Amycolatopsis	positive
WP_238583553.1	NucA/NucB deoxyribonuclease domain-containing protein [Anoxybacillus amylolyticus]	Anoxybacillus amylolyticus	99.8	99.8	0.7	3e-36	60.71	86	Anoxybacillus	positive
WP_141815138.1	DUF6443 domain-containing protein [Arcticibacter tournemirensis]	Arcticibacter tournemirensis	44.3	44.3	0.76	5e-36	26.88	1648	Arcticibacter	negative
WP_203716111.1	polymorphic toxin-type HINT domain-containing protein [Asanoa siamensis]	Asanoa siamensis	93.2	93.2	0.86	6e-36	46.6	2276	Asanoa	positive
WP_081250945.1	NucA/NucB deoxyribonuclease domain-containing protein [Bacillus atrophaeus]	Bacillus atrophaeus	119	119	0.96	7e-36	51.3	141	Bacillus	positive
WP_033672286.1	DNA-entry nuclease [Bacillus gaemokensis]	Bacillus gaemokensis	108	108	0.89	7e-36	50.94	144	Bacillus	positive
WP_020450096.1	NucA/NucB deoxyribonuclease domain-containing protein [Bacillus]	Bacillus	127	127	0.91	9e-36	57.8	148	Bacillus	positive
WP_009967785.1	sporulation-specific Dnase NucB [Bacillus]	Bacillus	126	126	0.91	1e-35	55.96	136	Bacillus	positive
WP_307894537.1	NucA/NucB deoxyribonuclease domain-containing protein [Bacillus swezeyi]	Bacillus swezeyi	118	118	0.86	2e-35	55.34	142	Bacillus	positive
WP_167871611.1	DNA-entry nuclease [Bacillus tequilensis]	Bacillus tequilensis	126	126	0.95	2e-35	52.63	148	Bacillus	positive
WP_307893301.1	NucA/NucB deoxyribonuclease domain-containing protein [Bacillus swezeyi]	Bacillus swezeyi	126	126	0.91	2e-35	57.8	148	Bacillus	positive
WP_065214465.1	NucA/NucB deoxyribonuclease domain-containing protein [Bacillus]	Bacillus	125	125	0.89	3e-35	53.77	126	Bacillus	positive
WP_010332985.1	DNA-entry nuclease [Bacillus]	Bacillus	125	125	0.95	3e-35	52.63	145	Bacillus	positive
WP_024120178.1	DNA-entry nuclease [Bacillus]	Bacillus	125	125	0.95	4e-35	53.51	145	Bacillus	positive
WP_003246436.1	DNA-entry nuclease [Bacillus]	Bacillus	125	125	0.95	4e-35	52.63	149	Bacillus	positive
WP_121641864.1	DNA-entry nuclease [Bacillus vallismortis]	Bacillus vallismortis	125	125	0.95	4e-35	52.63	149	Bacillus	positive
WP_182069366.1	NucA/NucB deoxyribonuclease domain-containing protein [Bacillus]	Bacillus	125	125	0.91	4e-35	57.8	148	Bacillus	positive
WP_129506749.1	DNA-entry nuclease [Bacillus cabrialesii]	Bacillus cabrialesii	125	125	0.95	5e-35	52.63	149	Bacillus	positive
WP_060697831.1	NucA/NucB deoxyribonuclease domain-containing protein [Bacillus australimaris]	Bacillus australimaris	124	124	0.89	5e-35	53.77	126	Bacillus	positive
WP_343311370.1	NucA/NucB deoxyribonuclease domain-containing protein [Bacillus atrophaeus]	Bacillus atrophaeus	125	125	0.95	5e-35	53.51	145	Bacillus	positive
WP_136975843.1	DNA-entry nuclease [Bacillus]	Bacillus	125	125	0.95	5e-35	52.63	149	Bacillus	positive
WP_120698809.1	DNA-entry nuclease [Bacillus]	Bacillus	124	124	0.95	5e-35	52.63	149	Bacillus	positive
WP_146881512.1	DNA-entry nuclease [Bacillus spizizenii]	Bacillus spizizenii	124	124	0.95	6e-35	52.63	149	Bacillus	positive
WP_225970079.1	NucA/NucB deoxyribonuclease domain-containing protein [Bacillus pumilus]	Bacillus pumilus	124	124	0.89	6e-35	53.77	126	Bacillus	positive
WP_012008879.1	NucA/NucB deoxyribonuclease domain-containing protein [Bacillus pumilus]	Bacillus pumilus	124	124	0.94	6e-35	52.21	142	Bacillus	positive
WP_009330244.1	NucA/NucB deoxyribonuclease domain-containing protein [Bacillus]	Bacillus	124	124	0.9	7e-35	57.41	148	Bacillus	positive
WP_168748287.1	NucA/NucB deoxyribonuclease domain-containing protein [Bacillus mojavensis]	Bacillus mojavensis	124	124	0.82	7e-35	59.18	141	Bacillus	positive
WP_127696748.1	NucA/NucB deoxyribonuclease domain-containing protein [Bacillus halotolerans]	Bacillus halotolerans	124	124	0.82	7e-35	59.18	141	Bacillus	positive
WP_224559893.1	NucA/NucB deoxyribonuclease domain-containing protein [Bacillus]	Bacillus	123	123	0.89	8e-35	53.77	126	Bacillus	positive
WP_061519952.1	NucA/NucB deoxyribonuclease domain-containing protein [Bacillus nakamurai]	Bacillus nakamurai	115	115	0.92	8e-35	50	145	Bacillus	positive
WP_007498233.1	NucA/NucB deoxyribonuclease domain-containing protein [Bacillus]	Bacillus	123	123	0.95	8e-35	52.63	142	Bacillus	positive
WP_129508189.1	sporulation-specific Dnase NucB [Bacillus cabrialesii]	Bacillus cabrialesii	123	123	0.82	9e-35	58.16	136	Bacillus	positive
WP_020451590.1	NucA/NucB deoxyribonuclease domain-containing protein [Bacillus]	Bacillus	123	123	0.86	1e-34	56.31	142	Bacillus	positive
WP_014114486.1	sporulation-specific Dnase NucB [Bacillus spizizenii]	Bacillus spizizenii	122	122	0.82	1e-34	58.16	136	Bacillus	positive
WP_133488530.1	DNA-entry nuclease [Bacillus]	Bacillus	123	123	0.95	1e-34	52.63	149	Bacillus	positive
WP_226566558.1	NucA/NucB deoxyribonuclease domain-containing protein [Bacillus]	Bacillus	123	123	0.95	1e-34	50.88	142	Bacillus	positive
WP_083381144.1	NucA/NucB deoxyribonuclease domain-containing protein [Bacillus]	Bacillus	123	123	0.89	1e-34	53.77	144	Bacillus	positive
WP_084993633.1	NucA/NucB deoxyribonuclease domain-containing protein [Bacillus]	Bacillus	122	122	0.82	1e-34	58.16	136	Bacillus	positive
WP_051691164.1	NucA/NucB deoxyribonuclease domain-containing protein [Bacillus]	Bacillus	122	122	0.89	2e-34	53.77	126	Bacillus	positive
WP_167872918.1	NucA/NucB deoxyribonuclease domain-containing protein [Bacillus tequilensis]	Bacillus tequilensis	122	122	0.8	2e-34	58.33	136	Bacillus	positive
WP_071168113.1	NucA/NucB deoxyribonuclease domain-containing protein [Bacillus]	Bacillus	122	122	0.94	2e-34	52.21	142	Bacillus	positive
WP_024424305.1	NucA/NucB deoxyribonuclease domain-containing protein [Bacillus]	Bacillus	121	121	0.94	2e-34	51.33	142	Bacillus	positive
WP_156476321.1	NucA/NucB deoxyribonuclease domain-containing protein [Bacillus nakamurai]	Bacillus nakamurai	112	112	0.82	2e-34	52.04	123	Bacillus	positive
WP_015417516.1	NucA/NucB deoxyribonuclease domain-containing protein [Bacillus]	Bacillus	121	121	0.91	2e-34	53.21	144	Bacillus	positive
WP_003182220.1	NucA/NucB deoxyribonuclease domain-containing protein [Bacillus]	Bacillus	120	120	0.86	2e-34	55.34	142	Bacillus	positive
WP_060699911.1	NucA/NucB deoxyribonuclease domain-containing protein [Bacillus australimaris]	Bacillus australimaris	120	120	0.94	2e-34	51.33	142	Bacillus	positive
WP_279474033.1	sporulation-specific Dnase NucB [Bacillus stercoris]	Bacillus stercoris	120	120	0.82	2e-34	57.14	136	Bacillus	positive
WP_034320729.1	NucA/NucB deoxyribonuclease domain-containing protein [Bacillus]	Bacillus	120	120	0.94	3e-34	51.33	142	Bacillus	positive
WP_012117601.1	NucA/NucB deoxyribonuclease domain-containing protein [Bacillus]	Bacillus	120	120	0.91	3e-34	52.29	144	Bacillus	positive
WP_154995150.1	NucA/NucB deoxyribonuclease domain-containing protein [Bacillus haynesii]	Bacillus haynesii	120	120	0.86	3e-34	55.34	142	Bacillus	positive
WP_000811492.1	DNA-entry nuclease [Bacillus]	Bacillus	107	107	0.89	3e-34	49.06	144	Bacillus	positive
WP_000811507.1	DNA-entry nuclease [Bacillus]	Bacillus	107	107	0.89	3e-34	49.06	144	Bacillus	positive
WP_003237136.1	NucA/NucB deoxyribonuclease domain-containing protein [Bacillus]	Bacillus	119	119	0.82	4e-34	57.14	136	Bacillus	positive
WP_223152250.1	NucA/NucB deoxyribonuclease domain-containing protein [Bacillus]	Bacillus	119	119	0.8	4e-34	56.25	122	Bacillus	positive
WP_033678044.1	NucA/NucB deoxyribonuclease domain-containing protein [Bacillus gaemokensis]	Bacillus gaemokensis	110	110	0.86	4e-34	52.43	144	Bacillus	positive
WP_025150416.1	DNA-entry nuclease [Bacillus]	Bacillus	110	110	0.94	4e-34	47.79	145	Bacillus	positive
WP_105584684.1	DNA-entry nuclease [Bacillus]	Bacillus	108	108	0.86	5e-34	50.49	144	Bacillus	positive
WP_016936798.1	NucA/NucB deoxyribonuclease domain-containing protein [Bacillus]	Bacillus	118	118	0.92	5e-34	51.82	145	Bacillus	positive
WP_000811503.1	DNA-entry nuclease [Bacillus]	Bacillus	107	107	0.89	5e-34	49.06	144	Bacillus	positive
WP_003156588.1	NucA/NucB deoxyribonuclease domain-containing protein [Bacillus]	Bacillus	116	116	0.92	5e-34	50.91	145	Bacillus	positive
WP_098305741.1	NucA/NucB deoxyribonuclease domain-containing protein [Bacillus]	Bacillus	108	108	0.89	6e-34	50	144	Bacillus	positive
WP_071713153.1	DNA-entry nuclease [Bacillus cereus group]	Bacillus cereus group	106	106	0.89	6e-34	49.06	144	Bacillus	positive
WP_000811509.1	DNA-entry nuclease [Bacillus]	Bacillus	108	108	0.86	6e-34	50.49	144	Bacillus	positive
WP_012095165.1	NucA/NucB deoxyribonuclease domain-containing protein [Bacillus cereus group]	Bacillus cereus group	104	104	0.89	6e-34	49.06	144	Bacillus	positive
WP_029426887.1	DNA-entry nuclease [Bacillus]	Bacillus	107	107	0.89	7e-34	49.06	144	Bacillus	positive
WP_225970379.1	NucA/NucB deoxyribonuclease domain-containing protein [Bacillus]	Bacillus	109	109	0.86	7e-34	52.43	121	Bacillus	positive
WP_002014817.1	DNA-entry nuclease [Bacillus]	Bacillus	108	108	0.86	7e-34	50.49	144	Bacillus	positive
WP_017151085.1	DNA-entry nuclease [Bacillus]	Bacillus	108	108	0.89	8e-34	50	144	Bacillus	positive
WP_001009562.1	NucA/NucB deoxyribonuclease domain-containing protein [Bacillus]	Bacillus	108	108	0.86	8e-34	50.49	144	Bacillus	positive
WP_069715849.1	copper amine oxidase N-terminal domain-containing protein [Bacillus solimangrovi]	Bacillus solimangrovi	98.2	98.2	0.86	8e-34	50.49	258	Bacillus	positive
WP_042979584.1	DNA-entry nuclease [Bacillus clarus]	Bacillus clarus	108	108	0.89	9e-34	50	144	Bacillus	positive
WP_000811494.1	DNA-entry nuclease [Bacillus]	Bacillus	108	108	0.89	9e-34	49.06	144	Bacillus	positive
WP_099683152.1	DNA-entry nuclease [Bacillus fungorum]	Bacillus fungorum	107	107	0.89	1e-33	49.06	144	Bacillus	positive
WP_063260480.1	DNA-entry nuclease [Bacillus]	Bacillus	107	107	0.89	1e-33	49.06	144	Bacillus	positive
WP_000811502.1	DNA-entry nuclease [Bacillus]	Bacillus	107	107	0.89	1e-33	49.06	144	Bacillus	positive
WP_286015921.1	DNA-entry nuclease [Bacillus arachidis]	Bacillus arachidis	103	103	0.89	1e-33	48.11	144	Bacillus	positive
WP_000811499.1	DNA-entry nuclease [Bacillus]	Bacillus	106	106	0.96	1e-33	47.83	144	Bacillus	positive
WP_226789624.1	DUF6531 domain-containing protein [Bacteroidaceae]	Bacteroidaceae	127	127	0.94	1e-33	55.26	1474	Bacteroidaceae	negative
WP_245006229.1	DUF6531 domain-containing protein [Bacteroides cellulosilyticus]	Bacteroides cellulosilyticus	117	117	0.98	1e-33	50	1474	Bacteroides	negative
WP_315836925.1	FG-GAP-like repeat-containing protein [Bradyrhizobium prioriisuperbiae]	Bradyrhizobium prioriisuperbiae	111	111	0.88	1e-33	51.43	2252	Bradyrhizobium	negative
WP_122922177.1	NucA/NucB deoxyribonuclease domain-containing protein [Brevibacillus nitrificans]	Brevibacillus nitrificans	134	134	0.94	2e-33	55.75	141	Brevibacillus	positive
WP_092266552.1	NucA/NucB deoxyribonuclease domain-containing protein [Brevibacillus centrosporus]	Brevibacillus centrosporus	134	134	0.94	2e-33	56.25	141	Brevibacillus	positive
WP_330218850.1	NucA/NucB deoxyribonuclease domain-containing protein [Brevibacillus choshinensis]	Brevibacillus choshinensis	129	129	0.94	2e-33	53.1	141	Brevibacillus	positive
WP_047072690.1	NucA/NucB deoxyribonuclease domain-containing protein [Brevibacillus formosus]	Brevibacillus formosus	127	127	0.95	2e-33	55.26	142	Brevibacillus	positive
WP_236699982.1	NucA/NucB deoxyribonuclease domain-containing protein [Brevibacillus reuszeri]	Brevibacillus reuszeri	125	125	0.91	3e-33	54.13	122	Brevibacillus	positive
WP_276330119.1	NucA/NucB deoxyribonuclease domain-containing protein [Brevibacillus]	Brevibacillus	124	124	0.94	3e-33	53.57	148	Brevibacillus	positive
WP_235694694.1	NucA/NucB deoxyribonuclease domain-containing protein [Brevibacillus]	Brevibacillus	115	115	0.93	3e-33	50.45	128	Brevibacillus	positive
WP_137029789.1	NucA/NucB deoxyribonuclease domain-containing protein [Brevibacillus antibioticus]	Brevibacillus antibioticus	123	123	0.95	3e-33	54.39	142	Brevibacillus	positive
WP_069844708.1	NucA/NucB deoxyribonuclease domain-containing protein [Brevibacillus]	Brevibacillus	122	122	0.95	4e-33	53.51	142	Brevibacillus	positive
WP_229049957.1	NucA/NucB deoxyribonuclease domain-containing protein [Brevibacillus]	Brevibacillus	107	107	0.88	4e-33	50.48	128	Brevibacillus	positive
WP_338028576.1	excalibur calcium-binding domain-containing protein [Brevibacillus fulvus]	Brevibacillus fulvus	122	122	0.99	4e-33	51.69	313	Brevibacillus	positive
WP_232887539.1	NucA/NucB deoxyribonuclease domain-containing protein [Buttiauxella ferragutiae]	Buttiauxella ferragutiae	107	107	0.84	4e-33	49.5	121	Buttiauxella	negative
WP_148134550.1	RHS repeat-associated core domain-containing protein [Candidatus Formimonas warabiya]	Candidatus Formimonas warabiya	113	113	0.82	4e-33	58.16	2199	Candidatus	negative
WP_095910844.1	RHS repeat-associated core domain-containing protein [Capnocytophaga gingivalis]	Capnocytophaga gingivalis	89.7	89.7	0.94	4e-33	43.59	858	Capnocytophaga	negative
WP_095910839.1	DUF6531 domain-containing protein [Capnocytophaga gingivalis]	Capnocytophaga gingivalis	92	92	0.94	4e-33	43.59	1551	Capnocytophaga	negative
WP_013118148.1	RHS repeat-associated core domain-containing protein [Cellulomonas flavigena]	Cellulomonas flavigena	90.1	90.1	0.8	5e-33	48.96	1953	Cellulomonas	positive
WP_024910732.1	RHS repeat-associated core domain-containing protein [Chania multitudinisentens]	Chania multitudinisentens	134	134	0.98	5e-33	56.41	1495	Chania	negative
WP_098192119.1	NucA/NucB deoxyribonuclease domain-containing protein [Chitinophaga caeni]	Chitinophaga caeni	47	47	0.67	6e-33	31.71	311	Chitinophaga	negative
WP_218596924.1	NucA/NucB deoxyribonuclease domain-containing protein [Chroogloeocystis siderophila]	Chroogloeocystis siderophila	75.1	75.1	0.68	6e-33	46.59	339	Chroogloeocystis	negative
WP_083997426.1	polymorphic toxin-type HINT domain-containing protein [Chryseobacterium angstadtii]	Chryseobacterium angstadtii	144	144	0.83	6e-33	66.67	535	Chryseobacterium	negative
WP_228434756.1	polymorphic toxin-type HINT domain-containing protein [Chryseobacterium defluvii]	Chryseobacterium defluvii	142	142	0.83	7e-33	65.66	533	Chryseobacterium	negative
WP_317619151.1	polymorphic toxin-type HINT domain-containing protein [Chryseobacterium foetidum]	Chryseobacterium foetidum	136	136	0.84	7e-33	62.38	537	Chryseobacterium	negative
WP_346771428.1	RHS repeat-associated core domain-containing protein [Chryseobacterium profundimaris]	Chryseobacterium profundimaris	43.5	43.5	0.7	7e-33	32.56	333	Chryseobacterium	negative
WP_083599940.1	NucA/NucB deoxyribonuclease domain-containing protein [Clostridium amylolyticum]	Clostridium amylolyticum	115	115	0.86	8e-33	51.46	107	Clostridium	positive
WP_052220562.1	DNRLRE domain-containing protein [Clostridium homopropionicum]	Clostridium homopropionicum	116	116	0.95	8e-33	50	2437	Clostridium	positive
WP_125461015.1	RHS repeat-associated core domain-containing protein [Clostridium taeniosporum]	Clostridium taeniosporum	116	116	0.89	9e-33	53.27	329	Clostridium	positive
WP_343777607.1	RHS repeat-associated core domain-containing protein [Clostridium sartagoforme]	Clostridium sartagoforme	109	109	0.94	9e-33	50.88	302	Clostridium	positive
WP_035761489.1	NucA/NucB deoxyribonuclease domain-containing protein [Clostridium butyricum]	Clostridium butyricum	69.7	69.7	0.51	9e-33	54.1	64	Clostridium	positive
WP_257786243.1	hypothetical protein [Clostridium pasteurianum]	Clostridium pasteurianum	64.3	64.3	0.43	9e-33	53.85	54	Clostridium	positive
WP_119148468.1	NucA/NucB deoxyribonuclease domain-containing protein [Cohnella faecalis]	Cohnella faecalis	116	116	0.8	1e-32	58.33	151	Cohnella	positive
WP_305037400.1	hypothetical protein [Cohnella mopanensis]	Cohnella mopanensis	70.1	70.1	0.94	1e-32	38.39	164	Cohnella	positive
WP_318598274.1	NucA/NucB deoxyribonuclease domain-containing protein [Conexibacter stalactiti]	Conexibacter stalactiti	83.2	83.2	0.89	1e-32	38.32	195	Conexibacter	positive
WP_318598113.1	NucA/NucB deoxyribonuclease domain-containing protein [Conexibacter stalactiti]	Conexibacter stalactiti	80.9	80.9	0.9	1e-32	37.04	159	Conexibacter	positive
WP_134173856.1	polymorphic toxin-type HINT domain-containing protein [Cryobacterium psychrophilum]	Cryobacterium psychrophilum	43.5	43.5	0.73	1e-32	30.34	335	Cryobacterium	positive
WP_162941793.1	NucA/NucB deoxyribonuclease domain-containing protein [Desertimonas flava]	Desertimonas flava	62.8	62.8	0.91	1e-32	36.04	1282	Desertimonas	positive
WP_342748267.1	NucA/NucB deoxyribonuclease domain-containing protein [Desmospora activa]	Desmospora activa	124	124	0.8	1e-32	59.38	147	Desmospora	positive
WP_245891290.1	NucA/NucB deoxyribonuclease domain-containing protein [Desmospora activa]	Desmospora activa	123	123	0.8	2e-32	59.38	153	Desmospora	positive
WP_309868729.1	NucA/NucB deoxyribonuclease domain-containing protein [Desmospora profundinema]	Desmospora profundinema	118	118	0.88	2e-32	54.29	125	Desmospora	positive
WP_245891214.1	NucA/NucB deoxyribonuclease domain-containing protein [Desmospora activa]	Desmospora activa	119	119	0.99	2e-32	51.69	121	Desmospora	positive
WP_107728531.1	RHS repeat-associated core domain-containing protein [Desmospora activa]	Desmospora activa	109	109	0.89	2e-32	46.73	2249	Desmospora	positive
WP_254562858.1	DUF6443 domain-containing protein [Dyadobacter diqingensis]	Dyadobacter diqingensis	94	94	0.95	2e-32	43.8	1063	Dyadobacter	negative
WP_229203545.1	NucA/NucB deoxyribonuclease domain-containing protein [Dyadobacter jejuensis]	Dyadobacter jejuensis	87.8	87.8	0.8	2e-32	44.79	205	Dyadobacter	negative
WP_020582796.1	NucA/NucB deoxyribonuclease domain-containing protein [Endozoicomonas elysicola]	Endozoicomonas elysicola	122	122	0.85	2e-32	56.86	153	Endozoicomonas	negative
WP_286088363.1	NucA/NucB deoxyribonuclease domain-containing protein [Enterobacter]	Enterobacter	126	126	0.81	2e-32	62.89	101	Enterobacter	negative
WP_115416550.1	NucA/NucB deoxyribonuclease domain-containing protein [Erythrobacter aureus]	Erythrobacter aureus	71.6	71.6	0.85	2e-32	35.29	101	Erythrobacter	negative
WP_290400100.1	NucA/NucB deoxyribonuclease domain-containing protein [Fictibacillus terranigra]	Fictibacillus terranigra	114	114	0.82	3e-32	54.08	152	Fictibacillus	positive
WP_129002376.1	NucA/NucB deoxyribonuclease domain-containing protein [Filimonas effusa]	Filimonas effusa	57	57	0.7	3e-32	32.56	487	Filimonas	negative
WP_276529503.1	RHS repeat-associated core domain-containing protein [Flavobacterium columnare]	Flavobacterium columnare	122	122	0.8	3e-32	60.42	196	Flavobacterium	negative
WP_335338732.1	RHS repeat-associated core domain-containing protein [Flavobacterium covae]	Flavobacterium covae	134	134	0.84	3e-32	61	231	Flavobacterium	negative
WP_083342430.1	DUF6531 domain-containing protein [Flavobacterium tructae]	Flavobacterium tructae	132	132	0.97	3e-32	55.17	1389	Flavobacterium	negative
WP_222853330.1	NucA/NucB deoxyribonuclease domain-containing protein [Fodinicola acaciae]	Fodinicola acaciae	87.4	87.4	0.68	4e-32	48.96	404	Fodinicola	positive
WP_344489325.1	NucA/NucB deoxyribonuclease domain-containing protein [Glycomyces endophyticus]	Glycomyces endophyticus	87.8	87.8	0.92	5e-32	40.18	139	Glycomyces	positive
WP_270111645.1	NucA/NucB deoxyribonuclease domain-containing protein [Glycomyces luteolus]	Glycomyces luteolus	86.3	86.3	0.84	5e-32	41.75	163	Glycomyces	positive
WP_316245517.1	NucA/NucB deoxyribonuclease domain-containing protein [Gorillibacterium timonense]	Gorillibacterium timonense	113	113	0.86	6e-32	54.37	126	Gorillibacterium	negative
WP_040952190.1	NucA/NucB deoxyribonuclease domain-containing protein [Gorillibacterium massiliense]	Gorillibacterium massiliense	106	106	0.8	6e-32	52.08	143	Gorillibacterium	negative
WP_209401310.1	NucA/NucB deoxyribonuclease domain-containing protein [Gottfriedia endophytica]	Gottfriedia endophytica	106	106	0.94	6e-32	47.37	144	Gottfriedia	positive
WP_088104232.1	NucA/NucB deoxyribonuclease domain-containing protein [Halalkalibacter urbisdiaboli]	Halalkalibacter urbisdiaboli	117	117	0.89	7e-32	56.07	283	Halalkalibacter	negative
WP_182543028.1	putative T7SS-secreted protein [Halosaccharopolyspora lacisalsi]	Halosaccharopolyspora lacisalsi	75.1	75.1	0.96	7e-32	32.31	414	Halosaccharopolyspora	positive
WP_165875881.1	sporulation protein [Hazenella coriacea]	Hazenella coriacea	54.7	54.7	0.79	7e-32	30.53	153	Hazenella	positive
WP_161479594.1	LamG-like jellyroll fold domain-containing protein [Herbidospora solisilvae]	Herbidospora solisilvae	116	116	0.9	8e-32	52.78	3287	Herbidospora	positive
WP_308449213.1	NucA/NucB deoxyribonuclease domain-containing protein [Hominenteromicrobium mulieris]	Hominenteromicrobium mulieris	105	105	0.84	8e-32	51	256	Hominenteromicrobium	negative
WP_345281882.1	NucA/NucB deoxyribonuclease domain-containing protein [Kitasatospora albolonga]	Kitasatospora albolonga	105	105	0.9	8e-32	46.67	218	Kitasatospora	positive
WP_145790191.1	NucA/NucB deoxyribonuclease domain-containing protein [Kitasatospora atroaurantiaca]	Kitasatospora atroaurantiaca	103	103	0.92	8e-32	45.08	218	Kitasatospora	positive
WP_232543001.1	NucA/NucB deoxyribonuclease domain-containing protein [Kitasatospora aureofaciens]	Kitasatospora aureofaciens	113	113	0.91	9e-32	47.93	218	Kitasatospora	positive
WP_189922998.1	polymorphic toxin-type HINT domain-containing protein [Kitasatospora xanthocidica]	Kitasatospora xanthocidica	78.6	78.6	0.84	1e-31	43	2381	Kitasatospora	positive
WP_014134485.1	NucA/NucB deoxyribonuclease domain-containing protein [Kitasatospora]	Kitasatospora	102	102	0.92	1e-31	45.16	219	Kitasatospora	positive
WP_130511795.1	polymorphic toxin-type HINT domain-containing protein [Krasilnikovia cinnamomea]	Krasilnikovia cinnamomea	72	72	0.68	1e-31	50.62	594	Krasilnikovia	positive
WP_116178353.1	NucA/NucB deoxyribonuclease domain-containing protein [Kutzneria buriramensis]	Kutzneria buriramensis	127	127	0.89	1e-31	56.78	228	Kutzneria	positive
WP_133848072.1	NucA/NucB deoxyribonuclease domain-containing protein [Labedaea rhizosphaerae]	Labedaea rhizosphaerae	79.3	79.3	0.9	1e-31	41.23	449	Labedaea	positive
WP_123827402.1	hypothetical protein [Laceyella]	Laceyella	55.5	55.5	0.62	1e-31	36.49	90	Laceyella	positive
WP_281275214.1	NucA/NucB deoxyribonuclease domain-containing protein [Laceyella sacchari]	Laceyella sacchari	106	106	0.89	1e-31	50.94	126	Laceyella	positive
WP_167977842.1	NucA/NucB deoxyribonuclease domain-containing protein [Lentzea indica]	Lentzea indica	62	62	0.68	1e-31	37.5	411	Lentzea	positive
WP_244947500.1	RHS repeat-associated core domain-containing protein [Leptospira weilii]	Leptospira weilii	107	107	0.93	1e-31	45.05	839	Leptospira	negative
WP_280575587.1	RHS repeat-associated core domain-containing protein [Luteimonas endophytica]	Luteimonas endophytica	85.5	85.5	0.78	1e-31	45.16	299	Luteimonas	negative
WP_353613993.1	hemagglutinin repeat-containing protein [Mangrovibacter phragmitis]	Mangrovibacter phragmitis	101	101	0.83	2e-31	47.47	3177	Mangrovibacter	negative
WP_317236443.1	RHS repeat-associated core domain-containing protein [Marseilla massiliensis]	Marseilla massiliensis	133	133	0.98	2e-31	54.7	202	Marseilla	negative
WP_110955876.1	NucA/NucB deoxyribonuclease domain-containing protein [Massilibacillus massiliensis]	Massilibacillus massiliensis	128	128	0.97	2e-31	51.72	240	Massilibacillus	positive
WP_275976758.1	NucA/NucB deoxyribonuclease domain-containing protein [Metabacillus dongyingensis]	Metabacillus dongyingensis	117	117	0.78	2e-31	55.91	127	Metabacillus	positive
WP_269448727.1	NucA/NucB deoxyribonuclease domain-containing protein [Metabacillus kandeliae]	Metabacillus kandeliae	119	119	0.83	2e-31	56.57	146	Metabacillus	positive
WP_318152997.1	NucA/NucB deoxyribonuclease domain-containing protein [Metabacillus arenae]	Metabacillus arenae	129	129	0.92	2e-31	55.45	145	Metabacillus	positive
WP_191158329.1	NucA/NucB deoxyribonuclease domain-containing protein [Metabacillus arenae]	Metabacillus arenae	125	125	0.8	2e-31	57.29	143	Metabacillus	positive
WP_020176715.1	NucA/NucB deoxyribonuclease domain-containing protein [Methyloferula stellata]	Methyloferula stellata	84.3	84.3	0.85	3e-31	37.25	342	Methyloferula	negative
WP_132324810.1	DUF6531 domain-containing protein [Methylomonas]	Methylomonas	85.9	85.9	0.86	3e-31	42.72	2484	Methylomonas	negative
WP_130405192.1	NucA/NucB deoxyribonuclease domain-containing protein [Micromonospora violae]	Micromonospora violae	91.7	91.7	0.85	3e-31	48.04	148	Micromonospora	positive
WP_158826717.1	DUF6443 domain-containing protein [Mucilaginibacter lacusdianchii]	Mucilaginibacter lacusdianchii	92.8	92.8	0.87	3e-31	44.23	1182	Mucilaginibacter	negative
WP_272091021.1	SpvB/TcaC N-terminal domain-containing protein [Nannocystis bainbridge]	Nannocystis bainbridge	95.9	95.9	0.81	4e-31	48.45	1947	Nannocystis	negative
WP_272084579.1	SpvB/TcaC N-terminal domain-containing protein [Nannocystis bainbridge]	Nannocystis bainbridge	97.8	97.8	0.86	4e-31	45.63	1947	Nannocystis	negative
WP_338067008.1	RHS repeat-associated core domain-containing protein [Oligella urethralis]	Oligella urethralis	119	119	0.94	4e-31	57.02	563	Oligella	negative
WP_190925567.1	NucA/NucB deoxyribonuclease domain-containing protein [Paenibacillus]	Paenibacillus	120	120	0.88	4e-31	55.24	148	Paenibacillus	positive
WP_133225976.1	NucA/NucB deoxyribonuclease domain-containing protein [Paenibacillus piri]	Paenibacillus piri	120	120	0.84	4e-31	58	148	Paenibacillus	positive
WP_238590943.1	NucA/NucB deoxyribonuclease domain-containing protein [Paenibacillus beijingensis]	Paenibacillus beijingensis	110	110	0.94	5e-31	47.32	127	Paenibacillus	positive
WP_087917497.1	NucA/NucB deoxyribonuclease domain-containing protein [Paenibacillus donghaensis]	Paenibacillus donghaensis	120	120	0.86	5e-31	57.28	147	Paenibacillus	positive
WP_091190877.1	NucA/NucB deoxyribonuclease domain-containing protein [Paenibacillus catalpae]	Paenibacillus catalpae	119	119	0.91	5e-31	53.21	141	Paenibacillus	positive
WP_069326124.1	NucA/NucB deoxyribonuclease domain-containing protein [Paenibacillus]	Paenibacillus	131	131	0.94	6e-31	55.75	148	Paenibacillus	positive
WP_273615284.1	NucA/NucB deoxyribonuclease domain-containing protein [Paenibacillus kyungheensis]	Paenibacillus kyungheensis	131	131	0.94	7e-31	55.75	148	Paenibacillus	positive
WP_079696176.1	NucA/NucB deoxyribonuclease domain-containing protein [Paenibacillus]	Paenibacillus	119	119	0.93	9e-31	50.45	160	Paenibacillus	positive
WP_347324898.1	NucA/NucB deoxyribonuclease domain-containing protein [Paenibacillus wenxiniae]	Paenibacillus wenxiniae	129	129	0.94	1e-30	53.98	155	Paenibacillus	positive
WP_244555840.1	NucA/NucB deoxyribonuclease domain-containing protein [Paenibacillus macquariensis]	Paenibacillus macquariensis	128	128	0.9	1e-30	55.56	147	Paenibacillus	positive
WP_262684053.1	NucA/NucB deoxyribonuclease domain-containing protein [Paenibacillus baimaensis]	Paenibacillus baimaensis	127	127	0.96	1e-30	51.3	135	Paenibacillus	positive
WP_171652411.1	NucA/NucB deoxyribonuclease domain-containing protein [Paenibacillus foliorum]	Paenibacillus foliorum	128	128	0.87	1e-30	57.69	146	Paenibacillus	positive
WP_371834005.1	sporulation protein [Paenibacillus wenxiniae]	Paenibacillus wenxiniae	125	125	0.89	1e-30	55.66	133	Paenibacillus	positive
WP_020427800.1	NucA/NucB deoxyribonuclease domain-containing protein [Paenibacillus riograndensis]	Paenibacillus riograndensis	118	118	0.87	1e-30	54.81	146	Paenibacillus	positive
WP_276326554.1	NucA/NucB deoxyribonuclease domain-containing protein [Paenibacillus antarcticus]	Paenibacillus antarcticus	126	126	0.9	1e-30	55.56	148	Paenibacillus	positive
WP_062527073.1	NucA/NucB deoxyribonuclease domain-containing protein [Paenibacillus jilunlii]	Paenibacillus jilunlii	117	117	0.87	2e-30	54.81	146	Paenibacillus	positive
WP_042216634.1	NucA/NucB deoxyribonuclease domain-containing protein [Paenibacillus borealis]	Paenibacillus borealis	125	125	0.86	2e-30	57.28	146	Paenibacillus	positive
WP_036598472.1	NucA/NucB deoxyribonuclease domain-containing protein [Paenibacillus sophorae]	Paenibacillus sophorae	125	125	0.87	2e-30	56.73	146	Paenibacillus	positive
WP_129112529.1	NucA/NucB deoxyribonuclease domain-containing protein [Paenibacillus chitinolyticus]	Paenibacillus chitinolyticus	117	117	0.91	2e-30	52.29	149	Paenibacillus	positive
WP_320542429.1	NucA/NucB deoxyribonuclease domain-containing protein [Paenibacillus hunanensis]	Paenibacillus hunanensis	125	125	0.94	2e-30	53.1	155	Paenibacillus	positive
WP_171719982.1	NucA/NucB deoxyribonuclease domain-containing protein [Paenibacillus phytohabitans]	Paenibacillus phytohabitans	125	125	0.86	2e-30	57.28	146	Paenibacillus	positive
WP_036723551.1	NucA/NucB deoxyribonuclease domain-containing protein [Paenibacillus forsythiae]	Paenibacillus forsythiae	125	125	0.8	2e-30	59.38	150	Paenibacillus	positive
WP_038697497.1	NucA/NucB deoxyribonuclease domain-containing protein [Paenibacillus stellifer]	Paenibacillus stellifer	125	125	0.85	2e-30	56.86	146	Paenibacillus	positive
WP_232510267.1	NucA/NucB deoxyribonuclease domain-containing protein [Paenibacillus crassostreae]	Paenibacillus crassostreae	124	124	0.89	3e-30	54.21	133	Paenibacillus	positive
WP_229685882.1	NucA/NucB deoxyribonuclease domain-containing protein [Paenibacillus hunanensis]	Paenibacillus hunanensis	124	124	0.88	3e-30	56.19	137	Paenibacillus	positive
WP_188591208.1	NucA/NucB deoxyribonuclease domain-containing protein [Paenibacillus silvae]	Paenibacillus silvae	116	116	0.89	3e-30	49.53	160	Paenibacillus	positive
WP_269430653.1	NucA/NucB deoxyribonuclease domain-containing protein [Paenibacillus]	Paenibacillus	124	124	0.88	3e-30	54.29	130	Paenibacillus	positive
WP_152381859.1	NucA/NucB deoxyribonuclease domain-containing protein [Paenibacillus brasilensis]	Paenibacillus brasilensis	115	115	0.87	3e-30	55.77	148	Paenibacillus	positive
WP_189030696.1	NucA/NucB deoxyribonuclease domain-containing protein [Paenibacillus albidus]	Paenibacillus albidus	124	124	0.87	3e-30	53.85	148	Paenibacillus	positive
WP_233277588.1	NucA/NucB deoxyribonuclease domain-containing protein [Paenibacillus durus]	Paenibacillus durus	123	123	0.87	3e-30	55.77	128	Paenibacillus	positive
WP_060533482.1	NucA/NucB deoxyribonuclease domain-containing protein [Paenibacillus bovis]	Paenibacillus bovis	123	123	0.89	3e-30	54.21	154	Paenibacillus	positive
WP_052714085.1	NucA/NucB deoxyribonuclease domain-containing protein [Paenibacillus dauci]	Paenibacillus dauci	123	123	0.89	4e-30	53.27	154	Paenibacillus	positive
WP_074106717.1	NucA/NucB deoxyribonuclease domain-containing protein [Paenibacillus helianthi]	Paenibacillus helianthi	122	122	0.94	4e-30	54.39	146	Paenibacillus	positive
WP_145939666.1	NucA/NucB deoxyribonuclease domain-containing protein [Paenibacillus glacialis]	Paenibacillus glacialis	122	122	0.89	4e-30	53.77	131	Paenibacillus	positive
WP_042199684.1	NucA/NucB deoxyribonuclease domain-containing protein [Paenibacillus camerounensis]	Paenibacillus camerounensis	114	114	0.87	4e-30	53.85	145	Paenibacillus	positive
WP_025704820.1	NucA/NucB deoxyribonuclease domain-containing protein [Paenibacillus graminis]	Paenibacillus graminis	122	122	0.87	4e-30	56.73	146	Paenibacillus	positive
WP_273616281.1	NucA/NucB deoxyribonuclease domain-containing protein [Paenibacillus]	Paenibacillus	122	122	0.89	4e-30	53.77	127	Paenibacillus	positive
WP_371748229.1	sporulation protein [Paenibacillus nuruki]	Paenibacillus nuruki	122	122	0.89	4e-30	53.77	131	Paenibacillus	positive
WP_028599611.1	NucA/NucB deoxyribonuclease domain-containing protein [Paenibacillus]	Paenibacillus	108	108	0.78	5e-30	53.76	131	Paenibacillus	positive
WP_129444028.1	NucA/NucB deoxyribonuclease domain-containing protein [Paenibacillus protaetiae]	Paenibacillus protaetiae	122	122	0.91	6e-30	52.29	141	Paenibacillus	positive
WP_324292939.1	NucA/NucB deoxyribonuclease domain-containing protein [Paenibacillus wulumuqiensis]	Paenibacillus wulumuqiensis	121	121	0.97	6e-30	49.14	129	Paenibacillus	positive
WP_344908874.1	NucA/NucB deoxyribonuclease domain-containing protein [Paenibacillus hodogayensis]	Paenibacillus hodogayensis	121	121	0.88	7e-30	54.29	140	Paenibacillus	positive
WP_046213082.1	NucA/NucB deoxyribonuclease domain-containing protein [Paenibacillus wulumuqiensis]	Paenibacillus wulumuqiensis	122	122	0.89	7e-30	54.21	154	Paenibacillus	positive
WP_082704284.1	NucA/NucB deoxyribonuclease domain-containing protein [Paenibacillus pabuli]	Paenibacillus pabuli	122	122	0.93	7e-30	52.25	160	Paenibacillus	positive
WP_039837087.1	NucA/NucB deoxyribonuclease domain-containing protein [Paenibacillus sonchi]	Paenibacillus sonchi	121	121	0.87	7e-30	56.73	146	Paenibacillus	positive
WP_036738068.1	NucA/NucB deoxyribonuclease domain-containing protein [Paenibacillus zanthoxyli]	Paenibacillus zanthoxyli	121	121	0.8	8e-30	57.29	146	Paenibacillus	positive
WP_269466994.1	NucA/NucB deoxyribonuclease domain-containing protein [Paenibacillus bovis]	Paenibacillus bovis	120	120	0.97	9e-30	50	130	Paenibacillus	positive
WP_081667035.1	excalibur calcium-binding domain-containing protein [Paenibacillus pinihumi]	Paenibacillus pinihumi	123	123	0.89	9e-30	55.66	207	Paenibacillus	positive
WP_151735801.1	NucA/NucB deoxyribonuclease domain-containing protein [Paenibacillus tengchongensis]	Paenibacillus tengchongensis	120	120	0.8	1e-29	58.33	145	Paenibacillus	positive
WP_014651381.1	NucA/NucB deoxyribonuclease domain-containing protein [Paenibacillus mucilaginosus]	Paenibacillus mucilaginosus	120	120	0.89	1e-29	52.83	140	Paenibacillus	positive
WP_328804450.1	NucA/NucB deoxyribonuclease domain-containing protein [Paenibacillus apii]	Paenibacillus apii	120	120	0.99	1e-29	50.42	146	Paenibacillus	positive
WP_270885966.1	NucA/NucB deoxyribonuclease domain-containing protein [Paenibacillus aestuarii]	Paenibacillus aestuarii	112	112	0.8	1e-29	54.17	142	Paenibacillus	positive
WP_231891377.1	NucA/NucB deoxyribonuclease domain-containing protein [Paenibacillus swuensis]	Paenibacillus swuensis	111	111	0.78	2e-29	54.84	144	Paenibacillus	positive
WP_036683407.1	NucA/NucB deoxyribonuclease domain-containing protein [Paenibacillus]	Paenibacillus	120	120	0.87	2e-29	55.77	143	Paenibacillus	positive
WP_131017957.1	NucA/NucB deoxyribonuclease domain-containing protein [Paenibacillus thalictri]	Paenibacillus thalictri	111	111	0.94	2e-29	46.43	146	Paenibacillus	positive
WP_310829687.1	NucA/NucB deoxyribonuclease domain-containing protein [Paenibacillus pedocola]	Paenibacillus pedocola	117	117	0.87	3e-29	51.92	145	Paenibacillus	positive
WP_142612235.1	NucA/NucB deoxyribonuclease domain-containing protein [Paenibacillus ottowii]	Paenibacillus ottowii	111	111	0.91	3e-29	50.46	145	Paenibacillus	positive
WP_150266185.1	NucA/NucB deoxyribonuclease domain-containing protein [Paenibacillus tepidiphilus]	Paenibacillus tepidiphilus	120	120	0.8	3e-29	57.29	145	Paenibacillus	positive
WP_079418883.1	NucA/NucB deoxyribonuclease domain-containing protein [Paenibacillus ferrarius]	Paenibacillus ferrarius	110	110	0.94	3e-29	49.11	138	Paenibacillus	positive
WP_229525236.1	NucA/NucB deoxyribonuclease domain-containing protein [Paenibacillus farraposensis]	Paenibacillus farraposensis	119	119	0.94	4e-29	51.79	142	Paenibacillus	positive
WP_211720696.1	NucA/NucB deoxyribonuclease domain-containing protein [Paenibacillus tritici]	Paenibacillus tritici	120	120	0.86	4e-29	55.34	146	Paenibacillus	positive
WP_183598296.1	hypothetical protein [Paenibacillus phyllosphaerae]	Paenibacillus phyllosphaerae	84.7	84.7	0.89	4e-29	39.62	140	Paenibacillus	positive
WP_189012419.1	NucA/NucB deoxyribonuclease domain-containing protein [Paenibacillus marchantiophytorum]	Paenibacillus marchantiophytorum	109	109	0.8	4e-29	51.04	139	Paenibacillus	positive
WP_127497780.1	NucA/NucB deoxyribonuclease domain-containing protein [Paenibacillus glycanilyticus]	Paenibacillus glycanilyticus	116	116	0.91	4e-29	52.29	141	Paenibacillus	positive
WP_013920692.1	NucA/NucB deoxyribonuclease domain-containing protein [Paenibacillus mucilaginosus]	Paenibacillus mucilaginosus	116	116	0.78	5e-29	58.06	149	Paenibacillus	positive
WP_272945339.1	NucA/NucB deoxyribonuclease domain-containing protein [Paenibacillus gorillae]	Paenibacillus gorillae	119	119	1	6e-29	47.06	156	Paenibacillus	positive
WP_020618819.1	NucA/NucB deoxyribonuclease domain-containing protein [Paenibacillus daejeonensis]	Paenibacillus daejeonensis	120	120	0.89	7e-29	56.6	168	Paenibacillus	positive
WP_238655897.1	NucA/NucB deoxyribonuclease domain-containing protein [Paenibacillus piscarius]	Paenibacillus piscarius	119	119	0.87	7e-29	52.88	146	Paenibacillus	positive
WP_036657799.1	NucA/NucB deoxyribonuclease domain-containing protein [Paenibacillus wynnii]	Paenibacillus wynnii	119	119	0.8	7e-29	59.38	147	Paenibacillus	positive
WP_233167839.1	NucA/NucB deoxyribonuclease domain-containing protein [Paenibacillus roseus]	Paenibacillus roseus	119	119	0.9	9e-29	52.78	154	Paenibacillus	positive
WP_083678812.1	NucA/NucB deoxyribonuclease domain-containing protein [Paenibacillus]	Paenibacillus	119	119	0.93	1e-28	50.45	160	Paenibacillus	positive
WP_245375829.1	NucA/NucB deoxyribonuclease domain-containing protein [Paenibacillus eucommiae]	Paenibacillus eucommiae	116	116	0.94	2e-28	50	152	Paenibacillus	positive
WP_246069320.1	NucA/NucB deoxyribonuclease domain-containing protein [Paenibacillus]	Paenibacillus	108	108	0.76	2e-28	57.14	136	Paenibacillus	positive
WP_025335831.1	NucA/NucB deoxyribonuclease domain-containing protein [Paenibacillus sabinae]	Paenibacillus sabinae	119	119	0.84	2e-28	54.46	146	Paenibacillus	positive
WP_341805949.1	NucA/NucB deoxyribonuclease domain-containing protein [Paenibacillus lupini]	Paenibacillus lupini	118	118	0.91	2e-28	53.21	126	Paenibacillus	positive
WP_316503132.1	NucA/NucB deoxyribonuclease domain-containing protein [Paenibacillus]	Paenibacillus	118	118	0.84	2e-28	55.45	148	Paenibacillus	positive
WP_259618181.1	NucA/NucB deoxyribonuclease domain-containing protein [Paenibacillus doosanensis]	Paenibacillus doosanensis	108	108	0.8	3e-28	54.17	128	Paenibacillus	positive
WP_065851157.1	NucA/NucB deoxyribonuclease domain-containing protein [Paenibacillus pectinilyticus]	Paenibacillus pectinilyticus	117	117	0.88	3e-28	55.24	141	Paenibacillus	positive
WP_246014207.1	NucA/NucB deoxyribonuclease domain-containing protein [Paenibacillus rhizophilus]	Paenibacillus rhizophilus	117	117	0.87	3e-28	52.88	134	Paenibacillus	positive
WP_216793711.1	NucA/NucB deoxyribonuclease domain-containing protein [Paenibacillus oleatilyticus]	Paenibacillus oleatilyticus	117	117	0.94	3e-28	50.89	145	Paenibacillus	positive
WP_046234184.1	NucA/NucB deoxyribonuclease domain-containing protein [Paenibacillus algorifonticola]	Paenibacillus algorifonticola	117	117	0.89	3e-28	52.83	142	Paenibacillus	positive
WP_305022480.1	NucA/NucB deoxyribonuclease domain-containing protein [Paenibacillus lacisoli]	Paenibacillus lacisoli	118	118	0.8	3e-28	59.38	155	Paenibacillus	positive
WP_318781114.1	NucA/NucB deoxyribonuclease domain-containing protein [Paenibacillus]	Paenibacillus	117	117	0.94	3e-28	48.67	129	Paenibacillus	positive
WP_019686521.1	NucA/NucB deoxyribonuclease domain-containing protein [Paenibacillus polymyxa]	Paenibacillus polymyxa	117	117	0.86	3e-28	57.28	155	Paenibacillus	positive
WP_269462730.1	NucA/NucB deoxyribonuclease domain-containing protein [Paenibacillus baekrokdamisoli]	Paenibacillus baekrokdamisoli	113	113	0.8	3e-28	55.21	131	Paenibacillus	positive
WP_053784207.1	NucA/NucB deoxyribonuclease domain-containing protein [Paenibacillus xylanivorans]	Paenibacillus xylanivorans	117	117	0.93	4e-28	50.45	160	Paenibacillus	positive
WP_328803704.1	NucA/NucB deoxyribonuclease domain-containing protein [Paenibacillus puerhi]	Paenibacillus puerhi	117	117	0.87	5e-28	53.85	145	Paenibacillus	positive
WP_036685936.1	NucA/NucB deoxyribonuclease domain-containing protein [Paenibacillus tyrfis]	Paenibacillus tyrfis	117	117	0.86	5e-28	54.37	145	Paenibacillus	positive
WP_127488773.1	NucA/NucB deoxyribonuclease domain-containing protein [Paenibacillus ehimensis]	Paenibacillus ehimensis	117	117	0.86	5e-28	54.37	142	Paenibacillus	positive
WP_090715903.1	NucA/NucB deoxyribonuclease domain-containing protein [Paenibacillus typhae]	Paenibacillus typhae	117	117	0.87	5e-28	53.85	145	Paenibacillus	positive
WP_019687469.1	NucA/NucB deoxyribonuclease domain-containing protein [Paenibacillus polymyxa]	Paenibacillus polymyxa	117	117	0.87	5e-28	55.77	148	Paenibacillus	positive
WP_094016478.1	NucA/NucB deoxyribonuclease domain-containing protein [Paenibacillus rigui]	Paenibacillus rigui	117	117	0.87	7e-28	53.85	144	Paenibacillus	positive
WP_152378761.1	NucA/NucB deoxyribonuclease domain-containing protein [Paenibacillus brasilensis]	Paenibacillus brasilensis	116	116	0.91	7e-28	50.46	145	Paenibacillus	positive
WP_018885220.1	NucA/NucB deoxyribonuclease domain-containing protein [Paenibacillus]	Paenibacillus	117	117	0.94	7e-28	50	150	Paenibacillus	positive
WP_019687466.1	NucA/NucB deoxyribonuclease domain-containing protein [Paenibacillus polymyxa]	Paenibacillus polymyxa	116	116	0.86	9e-28	56.31	148	Paenibacillus	positive
WP_142611951.1	NucA/NucB deoxyribonuclease domain-containing protein [Paenibacillus ottowii]	Paenibacillus ottowii	116	116	0.87	1e-27	53.85	141	Paenibacillus	positive
WP_094154569.1	NucA/NucB deoxyribonuclease domain-containing protein [Paenibacillus kribbensis]	Paenibacillus kribbensis	113	113	0.91	1e-27	50.46	145	Paenibacillus	positive
WP_157338307.1	NucA/NucB deoxyribonuclease domain-containing protein [Paenibacillus lutrae]	Paenibacillus lutrae	115	115	0.91	1e-27	53.21	144	Paenibacillus	positive
WP_043110721.1	NucA/NucB deoxyribonuclease domain-containing protein [Paenibacillus]	Paenibacillus	96.3	96.3	0.88	1e-27	50.48	150	Paenibacillus	positive
WP_110898468.1	NucA/NucB deoxyribonuclease domain-containing protein [Paenibacillus barcinonensis]	Paenibacillus barcinonensis	116	116	0.94	1e-27	46.9	160	Paenibacillus	positive
WP_047843725.1	NucA/NucB deoxyribonuclease domain-containing protein [Paenibacillus]	Paenibacillus	116	116	0.93	1e-27	48.65	160	Paenibacillus	positive
WP_341416930.1	NucA/NucB deoxyribonuclease domain-containing protein [Paenibacillus filicis]	Paenibacillus filicis	112	112	0.87	1e-27	52.88	148	Paenibacillus	positive
WP_338540156.1	NucA/NucB deoxyribonuclease domain-containing protein [Paenibacillus tundrae]	Paenibacillus tundrae	115	115	0.97	1e-27	48.28	163	Paenibacillus	positive
WP_152380868.1	NucA/NucB deoxyribonuclease domain-containing protein [Paenibacillus brasilensis]	Paenibacillus brasilensis	115	115	0.87	1e-27	54.81	148	Paenibacillus	positive
WP_236332579.1	NucA/NucB deoxyribonuclease domain-containing protein [Paenibacillus auburnensis]	Paenibacillus auburnensis	115	115	0.87	1e-27	50.96	145	Paenibacillus	positive
WP_043922895.1	NucA/NucB deoxyribonuclease domain-containing protein [Paenibacillus terrae]	Paenibacillus terrae	115	115	0.86	1e-27	54.37	145	Paenibacillus	positive
WP_090670988.1	NucA/NucB deoxyribonuclease domain-containing protein [Paenibacillus tianmuensis]	Paenibacillus tianmuensis	103	103	0.91	1e-27	46.79	145	Paenibacillus	positive
WP_013371920.1	NucA/NucB deoxyribonuclease domain-containing protein [Paenibacillus]	Paenibacillus	114	114	0.91	2e-27	52.29	145	Paenibacillus	positive
WP_142611958.1	NucA/NucB deoxyribonuclease domain-containing protein [Paenibacillus ottowii]	Paenibacillus ottowii	115	115	0.86	2e-27	56.31	156	Paenibacillus	positive
WP_054941711.1	NucA/NucB deoxyribonuclease domain-containing protein [Paenibacillus ihuae]	Paenibacillus ihuae	114	114	0.87	2e-27	50.96	145	Paenibacillus	positive
WP_206101434.1	NucA/NucB deoxyribonuclease domain-containing protein [Paenibacillus tianjinensis]	Paenibacillus tianjinensis	114	114	0.87	2e-27	50.96	145	Paenibacillus	positive
WP_090666069.1	NucA/NucB deoxyribonuclease domain-containing protein [Paenibacillus tianmuensis]	Paenibacillus tianmuensis	114	114	0.86	3e-27	52.43	145	Paenibacillus	positive
WP_142613531.1	nuclease [Paenibacillus ottowii]	Paenibacillus ottowii	87.8	87.8	0.87	3e-27	43.27	148	Paenibacillus	positive
WP_016822420.1	NucA/NucB deoxyribonuclease domain-containing protein [Paenibacillus]	Paenibacillus	114	114	0.91	3e-27	51.38	145	Paenibacillus	positive
WP_246183272.1	NucA/NucB deoxyribonuclease domain-containing protein [Paenibacillus methanolicus]	Paenibacillus methanolicus	100	100	0.8	3e-27	48.96	125	Paenibacillus	positive
WP_110821222.1	NucA/NucB deoxyribonuclease domain-containing protein [Paenibacillus]	Paenibacillus	114	114	0.93	4e-27	49.55	161	Paenibacillus	positive
WP_338043665.1	NucA/NucB deoxyribonuclease domain-containing protein [Paenibacillus hamazuiensis]	Paenibacillus hamazuiensis	113	113	1	4e-27	47.9	123	Paenibacillus	positive
WP_307719383.1	NucA/NucB deoxyribonuclease domain-containing protein [Paenibacillus xylaniclasticus]	Paenibacillus xylaniclasticus	120	120	0.96	4e-27	53.91	435	Paenibacillus	positive
WP_148932562.1	NucA/NucB deoxyribonuclease domain-containing protein [Paenibacillus methanolicus]	Paenibacillus methanolicus	100	100	0.78	4e-27	51.61	148	Paenibacillus	positive
WP_229524483.1	NucA/NucB deoxyribonuclease domain-containing protein [Paenibacillus farraposensis]	Paenibacillus farraposensis	114	114	0.86	4e-27	54.37	145	Paenibacillus	positive
WP_090923716.1	NucA/NucB deoxyribonuclease domain-containing protein [Paenibacillus]	Paenibacillus	114	114	0.94	5e-27	47.79	160	Paenibacillus	positive
WP_175372919.1	NucA/NucB deoxyribonuclease domain-containing protein [Paenibacillus agri]	Paenibacillus agri	114	114	0.94	9e-27	52.21	144	Paenibacillus	positive
WP_229526424.1	NucA/NucB deoxyribonuclease domain-containing protein [Paenibacillus farraposensis]	Paenibacillus farraposensis	114	114	0.87	1e-26	53.85	149	Paenibacillus	positive
WP_175397580.1	NucA/NucB deoxyribonuclease domain-containing protein [Paenibacillus xylanilyticus]	Paenibacillus xylanilyticus	114	114	0.93	2e-26	49.55	161	Paenibacillus	positive
WP_154121337.1	NucA/NucB deoxyribonuclease domain-containing protein [Paenibacillus monticola]	Paenibacillus monticola	113	113	0.85	2e-26	52.88	138	Paenibacillus	positive
WP_048749337.1	NucA/NucB deoxyribonuclease domain-containing protein [Paenibacillus]	Paenibacillus	113	113	0.89	2e-26	51.89	143	Paenibacillus	positive
WP_209871837.1	NucA/NucB deoxyribonuclease domain-containing protein [Paenibacillus]	Paenibacillus	112	112	0.87	2e-26	51.92	146	Paenibacillus	positive
WP_279306839.1	NucA/NucB deoxyribonuclease domain-containing protein [Paenibacillus pseudetheri]	Paenibacillus pseudetheri	112	112	0.94	3e-26	51.33	142	Paenibacillus	positive
WP_301243893.1	NucA/NucB deoxyribonuclease domain-containing protein [Paenibacillus vandeheii]	Paenibacillus vandeheii	112	112	0.94	3e-26	50	148	Paenibacillus	positive
WP_010345494.1	NucA/NucB deoxyribonuclease domain-containing protein [Paenibacillus peoriae]	Paenibacillus peoriae	112	112	0.91	3e-26	50.46	145	Paenibacillus	positive
WP_127460859.1	NucA/NucB deoxyribonuclease domain-containing protein [Paenibacillus elgii]	Paenibacillus elgii	112	112	0.94	5e-26	48.21	145	Paenibacillus	positive
WP_025684443.1	NucA/NucB deoxyribonuclease domain-containing protein [Paenibacillus maysiensis]	Paenibacillus maysiensis	112	112	0.91	5e-26	51.38	145	Paenibacillus	positive
WP_244280103.1	NucA/NucB deoxyribonuclease domain-containing protein [Paenibacillus alginolyticus]	Paenibacillus alginolyticus	106	106	0.8	5e-26	53.12	123	Paenibacillus	positive
WP_060626662.1	NucA/NucB deoxyribonuclease domain-containing protein [Paenibacillus etheri]	Paenibacillus etheri	111	111	0.94	6e-26	49.56	143	Paenibacillus	positive
WP_277600989.1	NucA/NucB deoxyribonuclease domain-containing protein [Paenibacillus whitsoniae]	Paenibacillus whitsoniae	107	107	0.8	6e-26	53.12	148	Paenibacillus	positive
WP_168909807.1	NucA/NucB deoxyribonuclease domain-containing protein [Paenibacillus albicereus]	Paenibacillus albicereus	107	107	0.78	1e-25	53.76	131	Paenibacillus	positive
WP_081890148.1	NucA/NucB deoxyribonuclease domain-containing protein [Paenibacillus tyrfis]	Paenibacillus tyrfis	106	106	0.89	1e-25	49.06	145	Paenibacillus	positive
WP_274649702.1	NucA/NucB deoxyribonuclease domain-containing protein [Paenibacillus humicola]	Paenibacillus humicola	108	108	0.86	1e-25	50.49	142	Paenibacillus	positive
WP_173218754.1	NucA/NucB deoxyribonuclease domain-containing protein [Paenibacillus alba]	Paenibacillus alba	110	110	0.94	2e-25	49.11	138	Paenibacillus	positive
WP_216790370.1	NucA/NucB deoxyribonuclease domain-containing protein [Paenibacillus oleatilyticus]	Paenibacillus oleatilyticus	107	107	0.91	2e-25	48.62	145	Paenibacillus	positive
WP_167058792.1	NucA/NucB deoxyribonuclease domain-containing protein [Paenibacillus aceris]	Paenibacillus aceris	106	106	0.95	2e-25	49.12	145	Paenibacillus	positive
WP_168907890.1	NucA/NucB deoxyribonuclease domain-containing protein [Paenibacillus albicereus]	Paenibacillus albicereus	99.8	99.8	0.8	3e-25	55.21	151	Paenibacillus	positive
WP_272945257.1	excalibur calcium-binding domain-containing protein [Paenibacillus gorillae]	Paenibacillus gorillae	57.8	57.8	0.36	4e-25	61.36	105	Paenibacillus	positive
WP_029197135.1	NucA/NucB deoxyribonuclease domain-containing protein [Paenibacillus alginolyticus]	Paenibacillus alginolyticus	103	103	0.84	4e-25	50.5	138	Paenibacillus	positive
WP_025848197.1	NucA/NucB deoxyribonuclease domain-containing protein [Paenibacillus ehimensis]	Paenibacillus ehimensis	106	106	0.91	5e-25	48.62	145	Paenibacillus	positive
WP_229525599.1	hypothetical protein [Paenibacillus farraposensis]	Paenibacillus farraposensis	96.7	96.7	0.8	6e-25	50	154	Paenibacillus	positive
WP_144853681.1	DNA-entry nuclease [Paenibacillus cremeus]	Paenibacillus cremeus	58.5	58.5	0.86	7e-25	32.04	113	Paenibacillus	positive
WP_230632622.1	NucA/NucB deoxyribonuclease domain-containing protein [Paenibacillus athensensis]	Paenibacillus athensensis	95.9	95.9	0.8	9e-25	52.08	121	Paenibacillus	positive
WP_127462377.1	NucA/NucB deoxyribonuclease domain-containing protein [Paenibacillus elgii]	Paenibacillus elgii	104	104	0.9	9e-25	47.22	145	Paenibacillus	positive
WP_161405226.1	NucA/NucB deoxyribonuclease domain-containing protein [Paenibacillus silvestris]	Paenibacillus silvestris	105	105	0.94	9e-25	44.64	144	Paenibacillus	positive
WP_089523019.1	NucA/NucB deoxyribonuclease domain-containing protein [Paenibacillus herberti]	Paenibacillus herberti	98.2	98.2	0.95	1e-24	48.28	150	Paenibacillus	positive
WP_119883720.1	NucA/NucB deoxyribonuclease domain-containing protein [Paenisporosarcina cavernae]	Paenisporosarcina cavernae	112	112	0.84	1e-24	52.48	101	Paenisporosarcina	positive
WP_141201643.1	sporulation protein [Paludifilum halophilum]	Paludifilum halophilum	72.8	72.8	0.79	2e-24	38.95	173	Paludifilum	positive
WP_208724054.1	RHS repeat-associated core domain-containing protein [Pantoea phytobeneficialis]	Pantoea phytobeneficialis	115	115	0.94	2e-24	53.98	1489	Pantoea	negative
WP_013595752.1	RHS repeat-associated core domain-containing protein [Paracidovorax avenae]	Paracidovorax avenae	125	125	0.95	5e-24	55.65	1571	Paracidovorax	negative
WP_115306409.1	RHS repeat-associated core domain-containing protein [Pasteurella testudinis]	Pasteurella testudinis	105	105	1	2e-23	48	1251	Pasteurella	negative
WP_157251451.1	hypothetical protein [Patulibacter americanus]	Patulibacter americanus	70.5	70.5	0.91	2e-23	40.37	196	Patulibacter	positive
WP_264497821.1	RHS repeat-associated core domain-containing protein [Pectobacterium cacticida]	Pectobacterium cacticida	147	147	0.99	2e-23	61.86	1416	Pectobacterium	negative
WP_246026047.1	NucA/NucB deoxyribonuclease domain-containing protein [Peribacillus cavernae]	Peribacillus cavernae	123	123	0.9	3e-23	53.7	129	Peribacillus	positive
WP_198325177.1	NucA/NucB deoxyribonuclease domain-containing protein [Permianibacter aggregans]	Permianibacter aggregans	111	111	0.8	3e-23	54.17	169	Permianibacter	negative
WP_214069483.1	NucA/NucB deoxyribonuclease domain-containing protein [Photorhabdus hainanensis]	Photorhabdus hainanensis	110	110	0.84	4e-23	51.49	328	Photorhabdus	negative
WP_278250190.1	NucA/NucB deoxyribonuclease domain-containing protein [Photorhabdus tasmaniensis]	Photorhabdus tasmaniensis	108	108	0.84	4e-23	50.5	328	Photorhabdus	negative
WP_113044220.1	NucA/NucB deoxyribonuclease domain-containing protein [Photorhabdus kayaii]	Photorhabdus kayaii	108	108	0.84	5e-23	50.5	146	Photorhabdus	negative
WP_339959412.1	NucA/NucB deoxyribonuclease domain-containing protein [Photorhabdus hainanensis]	Photorhabdus hainanensis	110	110	0.84	9e-23	51.49	307	Photorhabdus	negative
WP_051691057.1	NucA/NucB deoxyribonuclease domain-containing protein [Photorhabdus australis]	Photorhabdus australis	110	110	0.84	2e-22	51.49	338	Photorhabdus	negative
WP_200868765.1	NucA/NucB deoxyribonuclease domain-containing protein [Photorhabdus aegyptia]	Photorhabdus aegyptia	102	102	0.83	1e-21	49.49	174	Photorhabdus	negative
WP_197526996.1	NucA/NucB deoxyribonuclease domain-containing protein [Pirellulimonas nuda]	Pirellulimonas nuda	90.9	90.9	0.86	1e-21	43.69	1653	Pirellulimonas	negative
WP_106345118.1	hypothetical protein [Planifilum fimeticola]	Planifilum fimeticola	41.6	41.6	0.78	1e-21	26.88	178	Planifilum	positive
WP_205496963.1	NucA/NucB deoxyribonuclease domain-containing protein [Polycladomyces zharkentensis]	Polycladomyces zharkentensis	100	100	0.8	2e-21	48.96	139	Polycladomyces	positive
WP_052102428.1	RHS repeat-associated core domain-containing protein [Porphyromonas gingivicanis]	Porphyromonas gingivicanis	120	120	0.79	2e-21	57.89	162	Porphyromonas	negative
WP_253854014.1	LamG-like jellyroll fold domain-containing protein [Prauserella alba]	Prauserella alba	48.1	48.1	0.85	6e-21	30.77	3461	Prauserella	positive
WP_146240097.1	hypothetical protein [Prauserella flavalba]	Prauserella flavalba	48.5	48.5	0.69	6e-21	34.38	635	Prauserella	positive
WP_102048247.1	polymorphic toxin-type HINT domain-containing protein [Prevotella jejuni]	Prevotella jejuni	139	139	0.87	1e-20	63.46	208	Prevotella	negative
WP_167386062.1	NucA/NucB deoxyribonuclease domain-containing protein [Prevotella jejuni]	Prevotella jejuni	136	136	0.87	1e-20	62.5	117	Prevotella	negative
WP_089367337.1	polymorphic toxin-type HINT domain-containing protein [Prevotella jejuni]	Prevotella jejuni	134	134	0.84	1e-20	60.4	272	Prevotella	negative
WP_211815313.1	SpvB/TcaC N-terminal domain-containing protein [Prevotella multiformis]	Prevotella multiformis	50.4	50.4	0.53	3e-20	42.65	3078	Prevotella	negative
WP_061802926.1	NucA/NucB deoxyribonuclease domain-containing protein [Priestia endophytica]	Priestia endophytica	112	112	0.96	4e-20	48.74	142	Priestia	positive
WP_033580503.1	NucA/NucB deoxyribonuclease domain-containing protein [Priestia]	Priestia	117	117	0.96	5e-20	49.57	140	Priestia	positive
WP_034649597.1	NucA/NucB deoxyribonuclease domain-containing protein [Priestia megaterium]	Priestia megaterium	120	120	0.8	6e-20	57.29	145	Priestia	positive
WP_061802529.1	NucA/NucB deoxyribonuclease domain-containing protein [Priestia endophytica]	Priestia endophytica	120	120	0.93	6e-20	52.25	146	Priestia	positive
WP_155276308.1	hypothetical protein [Priestia megaterium]	Priestia megaterium	45.1	45.1	0.38	8e-20	45.65	46	Priestia	positive
WP_053102086.1	NucA/NucB deoxyribonuclease domain-containing protein [Priestia filamentosa]	Priestia filamentosa	122	122	0.94	8e-20	51.33	146	Priestia	positive
WP_272816230.1	NucA/NucB deoxyribonuclease domain-containing protein [Priestia]	Priestia	122	122	0.95	8e-20	50.88	138	Priestia	positive
WP_164996189.1	hypothetical protein [Proteus alimentorum]	Proteus alimentorum	50.4	50.4	0.45	2e-19	48.15	286	Proteus	negative
WP_269800194.1	NucA/NucB deoxyribonuclease domain-containing protein [Proteus columbae]	Proteus columbae	111	111	0.84	2e-19	54	114	Proteus	negative
WP_276552786.1	DUF6531 domain-containing protein [Proteus vulgaris]	Proteus vulgaris	102	102	0.94	3e-19	47.79	1514	Proteus	negative
WP_009627027.1	putative Ig domain-containing protein [Pseudanabaena]	Pseudanabaena	120	120	0.8	3e-19	58.33	5577	Pseudanabaena	negative
WP_005895867.1	NucA/NucB deoxyribonuclease domain-containing protein [Pseudomonas syringae group]	Pseudomonas syringae group	146	146	0.95	4e-19	61.4	155	Pseudomonas	negative
WP_194862612.1	RHS repeat-associated core domain-containing protein [Pseudomonas lundensis]	Pseudomonas lundensis	115	115	0.8	5e-19	55.21	1562	Pseudomonas	negative
WP_176571065.1	hypothetical protein [Pseudomonas eucalypticola]	Pseudomonas eucalypticola	50.4	50.4	0.45	7e-19	44.44	272	Pseudomonas	negative
WP_090221562.1	DUF637 domain-containing protein [Pseudomonas mucidolens]	Pseudomonas mucidolens	95.1	95.1	0.86	7e-19	47.57	3452	Pseudomonas	negative
WP_122555056.1	RHS repeat-associated core domain-containing protein [Pseudomonas canadensis]	Pseudomonas canadensis	107	107	0.99	8e-19	50	1465	Pseudomonas	negative
WP_264429674.1	RHS repeat-associated core domain-containing protein [Pseudomonas agronomica]	Pseudomonas agronomica	150	150	0.95	1e-18	64.91	1456	Pseudomonas	negative
WP_217890350.1	filamentous hemagglutinin N-terminal domain-containing protein [Pseudomonas monsensis]	Pseudomonas monsensis	110	110	0.79	1e-18	54.74	3782	Pseudomonas	negative
WP_332847348.1	DUF637 domain-containing protein [Pseudomonas lactucae]	Pseudomonas lactucae	122	122	0.87	1e-18	56.73	2663	Pseudomonas	negative
WP_231665405.1	RHS repeat-associated core domain-containing protein [Pseudomonas quasicaspiana]	Pseudomonas quasicaspiana	110	110	0.99	2e-18	50	1480	Pseudomonas	negative
WP_217884032.1	RHS repeat-associated core domain-containing protein [Pseudomonas anuradhapurensis]	Pseudomonas anuradhapurensis	75.5	75.5	0.87	2e-18	40.38	1557	Pseudomonas	negative
WP_268965173.1	RHS repeat-associated core domain-containing protein [Pseudomonas amygdali]	Pseudomonas amygdali	144	144	0.95	3e-18	62.28	952	Pseudomonas	negative
WP_263470186.1	DUF637 domain-containing protein [Pseudomonas mercuritolerans]	Pseudomonas mercuritolerans	111	111	0.79	3e-18	55.79	2758	Pseudomonas	negative
WP_097122419.1	RHS repeat-associated core domain-containing protein [Pseudoxanthomonas wuyuanensis]	Pseudoxanthomonas wuyuanensis	88.6	88.6	0.78	4e-18	47.87	309	Pseudoxanthomonas	negative
WP_162125762.1	RHS repeat-associated core domain-containing protein [Pseudoxanthomonas wuyuanensis]	Pseudoxanthomonas wuyuanensis	115	115	0.99	5e-18	43.33	1040	Pseudoxanthomonas	negative
WP_169346113.1	RHS repeat-associated core domain-containing protein [Pyxidicoccus fallax]	Pyxidicoccus fallax	121	121	0.88	6e-18	53.33	2322	Pyxidicoccus	positive
WP_192938189.1	VENN motif pre-toxin domain-containing protein [Rahnella sikkimica]	Rahnella sikkimica	117	117	0.84	8e-18	54.46	258	Rahnella	negative
WP_209949270.1	NucA/NucB deoxyribonuclease domain-containing protein [Rhizobium halophytocola]	Rhizobium halophytocola	104	104	0.89	1e-17	45.28	247	Rhizobium	negative
WP_370878154.1	NucA/NucB deoxyribonuclease domain-containing protein [Rhizobium paknamense]	Rhizobium paknamense	61.6	61.6	0.43	2e-17	50	54	Rhizobium	negative
WP_081491563.1	RHS repeat-associated core domain-containing protein [Rhodanobacter thiooxydans]	Rhodanobacter thiooxydans	107	107	0.84	3e-17	47	1577	Rhodanobacter	negative
WP_018356622.1	NucA/NucB deoxyribonuclease domain-containing protein [Rodentibacter pneumotropicus]	Rodentibacter pneumotropicus	94	94	0.69	3e-17	57.83	87	Rodentibacter	negative
WP_228549992.1	VENN motif pre-toxin domain-containing protein [Rodentibacter haemolyticus]	Rodentibacter haemolyticus	82.4	82.4	0.68	4e-17	50	420	Rodentibacter	negative
WP_117387097.1	NucA/NucB deoxyribonuclease domain-containing protein [Ruminiclostridium hungatei]	Ruminiclostridium hungatei	110	110	0.78	7e-17	53.76	297	Ruminiclostridium	positive
WP_272481050.1	polymorphic toxin-type HINT domain-containing protein [Ruminococcus bicirculans (ex Wegman et al. 2014)]	Ruminococcus bicirculans (ex Wegman et al. 2014)	94.7	94.7	0.84	2e-16	48	180	Ruminococcus	positive
WP_281288490.1	NucA/NucB deoxyribonuclease domain-containing protein [Saccharibacillus brassicae]	Saccharibacillus brassicae	120	120	0.78	3e-16	59.14	121	Saccharibacillus	positive
WP_172194237.1	NucA/NucB deoxyribonuclease domain-containing protein [Saccharibacillus qingshengii]	Saccharibacillus qingshengii	119	119	0.8	6e-16	57.29	123	Saccharibacillus	positive
WP_172251499.1	NucA/NucB deoxyribonuclease domain-containing protein [Saccharibacillus deserti]	Saccharibacillus deserti	119	119	0.8	1e-15	56.25	123	Saccharibacillus	positive
WP_328802423.1	NucA/NucB deoxyribonuclease domain-containing protein [Saccharibacillus alkalitolerans]	Saccharibacillus alkalitolerans	126	126	0.93	1e-15	54.05	161	Saccharibacillus	positive
WP_051507552.1	NucA/NucB deoxyribonuclease domain-containing protein [Saccharibacillus sacchari]	Saccharibacillus sacchari	125	125	0.78	2e-15	62.37	122	Saccharibacillus	positive
WP_018975638.1	NucA/NucB deoxyribonuclease domain-containing protein [Saccharibacillus kuerlensis]	Saccharibacillus kuerlensis	120	120	0.8	3e-15	58.33	161	Saccharibacillus	positive
WP_371873199.1	hypothetical protein [Saccharibacillus endophyticus]	Saccharibacillus endophyticus	125	125	0.84	8e-15	58	120	Saccharibacillus	positive
WP_210971676.1	putative T7SS-secreted protein [Saccharopolyspora endophytica]	Saccharopolyspora endophytica	82.4	82.4	0.69	2e-14	48.98	413	Saccharopolyspora	positive
WP_150068786.1	putative T7SS-secreted protein [Saccharopolyspora hirsuta]	Saccharopolyspora hirsuta	84.7	84.7	0.8	2e-14	47.27	439	Saccharopolyspora	positive
WP_270951318.1	putative T7SS-secreted protein [Saccharopolyspora oryzae]	Saccharopolyspora oryzae	88.2	88.2	0.8	3e-14	47.27	439	Saccharopolyspora	positive
WP_184732192.1	putative T7SS-secreted protein [Saccharopolyspora phatthalungensis]	Saccharopolyspora phatthalungensis	84	84	0.8	6e-14	40.71	408	Saccharopolyspora	positive
WP_189223462.1	NucA/NucB deoxyribonuclease domain-containing protein [Saccharothrix coeruleofusca]	Saccharothrix coeruleofusca	110	110	0.78	6e-14	54.26	168	Saccharothrix	positive
WP_160030657.1	NucA/NucB deoxyribonuclease domain-containing protein [Serratia rhizosphaerae]	Serratia rhizosphaerae	108	108	0.76	8e-14	58.24	111	Serratia	negative
WP_283106800.1	NucA/NucB deoxyribonuclease domain-containing protein [Serratia silvae]	Serratia silvae	112	112	0.64	8e-14	67.53	81	Serratia	negative
WP_275402178.1	NucA/NucB deoxyribonuclease domain-containing protein [Shimazuella alba]	Shimazuella alba	100	100	0.94	8e-14	44.25	157	Shimazuella	positive
WP_037465278.1	NucA/NucB deoxyribonuclease domain-containing protein [Shimazuella kribbensis]	Shimazuella kribbensis	96.3	96.3	0.86	1e-13	45.63	152	Shimazuella	positive
WP_233031602.1	RHS repeat domain-containing protein [Sinomicrobium kalidii]	Sinomicrobium kalidii	87.4	87.4	0.91	1e-13	44.95	596	Sinomicrobium	negative
WP_158044667.1	RHS repeat-associated core domain-containing protein [Skermanella pratensis]	Skermanella pratensis	92.8	92.8	0.88	3e-13	47.75	1213	Skermanella	negative
WP_203099190.1	FG-GAP-like repeat-containing protein [Skermanella rosea]	Skermanella rosea	91.3	91.3	0.88	6e-13	46.85	2287	Skermanella	negative
WP_202682505.1	FG-GAP-like repeat-containing protein [Skermanella mucosa]	Skermanella mucosa	93.2	93.2	0.88	8e-13	47.75	2281	Skermanella	negative
WP_270039471.1	NucA/NucB deoxyribonuclease domain-containing protein [Solirubrobacter ginsenosidimutans]	Solirubrobacter ginsenosidimutans	72	72	0.78	1e-12	36.56	150	Solirubrobacter	positive
WP_053226366.1	excalibur calcium-binding domain-containing protein [Solirubrobacter soli]	Solirubrobacter soli	72.8	72.8	1	2e-12	36.97	195	Solirubrobacter	positive
WP_158578884.1	RHS repeat-associated core domain-containing protein [Spongiactinospora rosea]	Spongiactinospora rosea	124	124	0.98	2e-12	51.28	940	Spongiactinospora	positive
WP_145365408.1	polymorphic toxin-type HINT domain-containing protein [Stratiformator vulcanicus]	Stratiformator vulcanicus	88.2	88.2	0.82	5e-12	46.94	356	Stratiformator	positive
WP_042372003.1	NucA/NucB deoxyribonuclease domain-containing protein [Streptacidiphilus neutrinimicus]	Streptacidiphilus neutrinimicus	115	115	0.9	7e-12	50.41	218	Streptacidiphilus	positive
WP_042407775.1	NucA/NucB deoxyribonuclease domain-containing protein [Streptacidiphilus carbonis]	Streptacidiphilus carbonis	115	115	0.9	2e-11	50.41	218	Streptacidiphilus	positive
WP_042376752.1	NucA/NucB deoxyribonuclease domain-containing protein [Streptacidiphilus melanogenes]	Streptacidiphilus melanogenes	112	112	0.9	1e-10	48.76	218	Streptacidiphilus	positive
WP_253668337.1	NucA/NucB deoxyribonuclease domain-containing protein [Streptoalloteichus tenebrarius]	Streptoalloteichus tenebrarius	45.8	45.8	0.7	2e-09	34.44	228	Streptoalloteichus	positive
WP_206269750.1	NucA/NucB deoxyribonuclease domain-containing protein [Streptococcus respiraculi]	Streptococcus respiraculi	114	114	0.85	3e-09	54.9	244	Streptococcus	positive
WP_201824145.1	polymorphic toxin-type HINT domain-containing protein [Streptomyces]	Streptomyces	141	141	0.84	4e-09	63.37	2293	Streptomyces	positive
WP_165333611.1	DNRLRE domain-containing protein [Streptomyces mesophilus]	Streptomyces mesophilus	107	107	0.97	4e-09	43.97	3011	Streptomyces	positive
WP_246113953.1	putative T7SS-secreted protein [Streptomyces montanus]	Streptomyces montanus	97.8	97.8	0.83	6e-09	46.02	531	Streptomyces	positive
WP_129244390.1	NucA/NucB deoxyribonuclease domain-containing protein [Streptomyces sioyaensis]	Streptomyces sioyaensis	110	110	0.92	8e-09	48.36	217	Streptomyces	positive
WP_309505956.1	hypothetical protein [Streptomyces pyxinicus]	Streptomyces pyxinicus	57	57	0.32	1e-08	69.23	45	Streptomyces	positive
WP_326022237.1	NucA/NucB deoxyribonuclease domain-containing protein [Streptomyces endophyticus]	Streptomyces endophyticus	105	105	0.92	5e-08	43.44	217	Streptomyces	positive
WP_189192262.1	DNRLRE domain-containing protein [Streptomyces albiflavescens]	Streptomyces albiflavescens	110	110	0.97	8e-08	46.55	3012	Streptomyces	positive
WP_229853097.1	putative T7SS-secreted protein [Streptomyces albospinus]	Streptomyces albospinus	95.5	95.5	0.8	2e-07	48.62	442	Streptomyces	positive
WP_128376843.1	NucA/NucB deoxyribonuclease domain-containing protein [Streptomyces cavernae]	Streptomyces cavernae	100	100	0.86	3e-07	47.79	321	Streptomyces	positive
WP_189959145.1	RICIN domain-containing protein [Streptomyces alanosinicus]	Streptomyces alanosinicus	50.8	50.8	0.84	3e-07	35.4	467	Streptomyces	positive
WP_344581674.1	putative T7SS-secreted protein [Streptomyces lunalinharesii]	Streptomyces lunalinharesii	97.1	97.1	0.8	3e-07	49.54	442	Streptomyces	positive
WP_138408068.1	DUF637 domain-containing protein [Stutzerimonas nosocomialis]	Stutzerimonas nosocomialis	89.7	89.7	0.79	1e-06	46.32	2839	Stutzerimonas	negative
WP_257385050.1	RHS repeat domain-containing protein [Tahibacter caeni]	Tahibacter caeni	72	72	0.72	3e-05	43.68	574	Tahibacter	negative
WP_121147449.1	RHS repeat-associated core domain-containing protein [Tenacibaculum discolor]	Tenacibaculum discolor	89.4	89.4	0.82	4e-05	47.96	586	Tenacibaculum	negative
WP_052154138.1	hypothetical protein [Thermoactinomyces daqus]	Thermoactinomyces daqus	67.4	67.4	0.66	4e-05	46.84	114	Thermoactinomyces	positive
WP_049719727.1	hypothetical protein [Thermoactinomyces]	Thermoactinomyces	56.2	56.2	0.79	5e-05	30.53	154	Thermoactinomyces	positive
WP_052154152.1	hypothetical protein [Thermoactinomyces]	Thermoactinomyces	65.9	65.9	0.99	0.0001	28.46	153	Thermoactinomyces	positive
WP_181732541.1	hypothetical protein [Thermoactinomyces]	Thermoactinomyces	55.5	55.5	0.79	0.0002	29.47	178	Thermoactinomyces	positive
WP_281244576.1	NucA/NucB deoxyribonuclease domain-containing protein [Thermoflavimicrobium dichotomicum]	Thermoflavimicrobium dichotomicum	70.9	70.9	0.42	0.0002	62	54	Thermoflavimicrobium	positive
WP_209262472.1	RHS repeat-associated core domain-containing protein [Thiorhodococcus minor]	Thiorhodococcus minor	93.6	93.6	0.85	0.0003	45.1	326	Thiorhodococcus	negative
WP_207252279.1	NucA/NucB deoxyribonuclease domain-containing protein [Thiothrix fructosivorans]	Thiothrix fructosivorans	101	101	0.95	0.0004	50.43	240	Thiothrix	negative
WP_222613488.1	RHS repeat-associated core domain-containing protein [Undibacterium amnicola]	Undibacterium amnicola	88.2	88.2	0.95	0.0006	41.23	465	Undibacterium	negative
WP_022560797.1	RHS repeat-associated core domain-containing protein [Vibrio nigripulchritudo]	Vibrio nigripulchritudo	217	217	1	0.002	84.03	1610	Vibrio	negative
WP_161157183.1	DUF6531 domain-containing protein [Vibrio eleionomae]	Vibrio eleionomae	179	179	1	0.003	69.17	1602	Vibrio	negative
WP_244876161.1	excalibur calcium-binding domain-containing protein [Winogradskya consettensis]	Winogradskya consettensis	61.2	61.2	0.84	0.007	35.64	201	Winogradskya	negative
WP_158069306.1	RHS repeat-associated core domain-containing protein [Xanthomonas campestris]	Xanthomonas campestris	80.1	80.1	0.83	0.011	43.43	1817	Xanthomonas	negative
WP_156979640.1	RHS repeat-associated core domain-containing protein [Xenorhabdus doucetiae]	Xenorhabdus doucetiae	135	135	0.99	0.013	58.47	388	Xenorhabdus	negative
WP_099137702.1	hemagglutinin repeat-containing protein [Xenorhabdus innexi]	Xenorhabdus innexi	106	106	0.84	0.016	50.5	4029	Xenorhabdus	negative
WP_244182536.1	NucA/NucB deoxyribonuclease domain-containing protein [Xenorhabdus beddingii]	Xenorhabdus beddingii	107	107	0.82	0.044	52.04	319	Xenorhabdus	negative
